# Supplementary material for: Synthesis, Characterization and Application of a MIP-polyHIPE for Selective Extraction of Angiotensin II Receptor Antagonists Residues in Natural Waters
Source: Int J Environ Res Public Health. 2023 Mar 10;20(6):4878. doi: 10.3390/ijerph20064878 (PMC10049482; doi:10.3390/ijerph20064878)
Supplement: Supplementary file 1 [file ijerph-20-04878-s001.zip]

Archive with 1 entries (1 files):
- ijerph-2211539-supplementary.pdf
